# Supplementary material for: Effects of Exergaming on executive function and motor ability in children: A systematic review and meta-analysis
Source: PLoS One. 2024 Sep 6;19(9):e0309462. doi: 10.1371/journal.pone.0309462 (PMC11379181; doi:10.1371/journal.pone.0309462)
Supplement: S2 File — (XLSX) [file pone.0309462.s003.xlsx]

## Sheet: Sheet1
Cognitive flexibility	Study	Disease Type	Exp Mean	Exp SD	Exp n	Cotr Mean	Cotr SD	Cotr n
	Nekar 2022	ASD	5.75	2.76	12.00	2.67	3.58	12.00
	Rafiei Milajerdi 2020	ASD	5.81	7.34	17.00	2.15	8.36	20.00
	Benzing 2018	ADHD	122.00	246.93	24.00	17.00	315.68	22.00
	Benzing 2019	ADHD	181.00	252.23	28.00	75.00	291.01	23.00
	Chang 2022	ADHD	2.06	14.44	16.00	0.82	9.44	16.00
	Flynn 2018	Healthy	66.15	102.74	35.00	60.30	99.76	41.00
	Liu 2022	Healthy	1.79	2.65	24.00	0.67	2.85	24.00
	Benzing 2016	Healthy	2.19	3.02	21.00	0.90	2.90	21.00
Inhibition control	study	Disease Type	Exp Mean	Exp SD	Exp n	Cotr Mean	Cotr SD	Cotr n
	Nekar 2022	ASD	8.25	2.08	12.00	4.75	3.32	12.00
	Benzing 2018	ADHD	139.00	229.80	24.00	54.00	296.08	22.00
	Benzing 2019	ADHD	53.00	93.98	28.00	19.00	112.33	23.00
	Chang 2022	ADHD	10.69	20.45	16.00	1.44	10.33	16.00
	Flynn 2018	Healthy	113.06	150.97	35.00	72.91	103.58	41.00
	Liu 2022	Healthy	0.13	0.14	24.00	0.00	0.14	24.00
	Benzing 2016	Healthy	3.00	2.91	21.00	1.15	3.28	21.00
	Layne 2020	Healthy	52.38	52.00	19.00	33.51	59.06	21.00
Working memory	Study	Disease Type	Exp Mean	Exp SD	Exp n	Cotr Mean	Cotr SD	Cotr n
	Nekar 2022	ASD	0.00	1.50	12.00	1.09	1.61	12.00
	Benzing 2018	ADHD	0.00	3.45	24.00	0.00	3.94	22.00
	Benzing 2019	ADHD	1.54	3.39	28.00	0.87	3.77	23.00
	Flynn 2018	Healthy	89.40	152.33	35.00	66.81	154.87	41.00
	Liu 2022	Healthy	0.82	0.75	24.00	0.22	0.76	24.00
	Flynn 2014	Healthy	2.70	5.96	10.00	0.00	6.09	14.00
Global congnitve	Study	Disease Type	Exp Mean	Exp SD	Exp n	Cotr Mean	Cotr SD	Cotr n
	Staiano 2014	Obese	15.40	12.21	18.00	2.41	19.42	18.00
	Gao 2019	Healthy	8.76	5.99	18.00	3.54	5.62	14.00
	Xiong 2019	Healthy	5.17	4.62	30.00	1.27	4.08	30.00
Fine motor	Study	Disease Type	Exp Mean	Exp SD	Exp n	Cotr Mean	Cotr SD	Cotr n
	Milajerdi 2020	ASD	0.30	2.70	20.00	-0.10	1.75	20.00
	Chang 2022	ADHD	11.37	23.89	16.00	0.31	20.37	16.00
	Bonney 2017	DCD	3.80	1.50	21.00	3.40	2.46	22.00
	Cavalcante Neto 2018	DCD	1.94	6.37	16.00	-0.75	5.27	16.00
	Alsaif 2015	CP	1.55	0.44	20.00	0.30	0.60	20.00
	Chiu 2014	CP	0.01	0.10	30.00	0.01	0.11	27.00
	Ren 2016	CP	17.00	7.00	19.00	8.00	5.00	16.00
	Sxahin 2020	CP	17.80	17.87	30.00	5.03	11.47	30.00
Balance	study	Disease Type	Exp Mean	Exp SD	Exp n	Cotr Mean	Cotr SD	Cotr n
	Milajerdi 2020	ASD	-0.12	2.37	20.00	-0.30	3.34	20.00
	Bonney 2017	DCD	2.20	2.33	21.00	1.90	2.72	22.00
	Cavalcante Neto 2018	DCD	4.00	8.96	16.00	7.38	4.38	16.00
	Alsaif 2015	CP	4.00	3.11	20.00	0.20	3.68	20.00
	Chen(1) 2013	CP	9.50	5.52	15.00	5.41	6.43	15.00
	Chen(2) 2016	CP	8.63	5.54	15.00	2.29	6.95	15.00
	Chunhee 2016	CP	3.30	13.26	9.00	2.10	15.80	9.00
	Ren 2016	CP	10.00	5.58	19.00	7.00	6.93	16.00
	Sxahin 2020	CP	1.04	3.48	30.00	1.03	3.27	30.00
	Tarakci 2016	CP	1.14	0.37	15.00	0.09	0.72	15.00
	Urgen 2016	CP	3.73	2.48	15.00	0.80	3.33	15.00
	Uysal 2016	CP	1.67	1.28	12.00	0.25	1.76	12.00
	Zhao(2) 2018	CP	7.86	6.51	24.00	3.81	7.47	24.00
	Mombarg 2013	Healthy	3.00	2.10	15.00	1.00	2.52	14.00
	Sheehan 2013	Healthy	22.34	15.89	21.00	1.99	19.95	21.00
	Sheehan 2012	Healthy	21.52	29.65	22.00	-4.67	40.29	21.00
Gross motor	study	Disease Type	Exp Mean	Exp SD	Exp n	Cotr Mean	Cotr SD	Cotr n
	Sxahin 2020	cp	15.13	14.26	30.00	3.06	9.50	30.00
	Urgen 2016	cp	4.16	3.33	15.00	2.97	5.61	15.00
	Uysal 2016	cp	1.09	1.99	12.00	0.15	2.76	12.00
	Zhao(1) 2018	cp	11.74	9.94	25.00	4.28	10.96	25.00
	Zhao(2) 2018	cp	10.34	8.39	24.00	4.61	8.02	24.00
	Medeiros 2020	Healthy	15.12	9.36	32.00	13.22	8.93	32.00
	McGann 2019	Healthy	14.90	4.91	20.00	2.10	4.20	20.00
cardiopulmonary function	study	Disease Type	Exp Mean	Exp SD	Exp n	Cotr Mean	Cotr SD	Cotr n
	Dickinson 2014	ASD	1.50	3.39	50.00	0.00	1.96	50.00
	Adamo 2010	Obese	10.00	19.15	13.00	5.70	10.98	13.00
	Alsaif 2015	CP	8.70	6.99	20.00	0.70	6.88	20.00
	Bonney 2017	DCD	0.40	1.01	21.00	0.10	1.55	22.00
	Cho 2016	CP	61.30	28.97	9.00	16.00	48.24	9.00
	Salem 2012	Developmental Delay	21.10	17.29	20.00	16.80	19.81	20.00
	Ye 2019	Healthy	46.73	98.88	36.00	61.6	91.60	45.00
	Lau 2017	Healthy	2.28	1.90	40.00	0.70	2.12	40.00
